# Supplementary material for: Preexisting antibodies targeting SARS-CoV-2 S2 cross-react with commensal gut bacteria and impact COVID-19 vaccine induced immunity
Source: Gut Microbes. 2022 Sep 13;14(1):2117503. doi: 10.1080/19490976.2022.2117503 (PMC9481142; doi:10.1080/19490976.2022.2117503)
Supplement: Supplemental Material [file KGMI_A_2117503_SM7005.zip]

Archive with 6 entries (6 files):
- Supplementary Figures and Figure legends.pdf
- Supplementary Table 1 (1).docx
- Supplementary Table 2 (1).docx
- Supplementary Table 3 (1).docx
- Supplementary Table 4 (1).docx
- Supplementary Table 5 (1).docx
